# Supplementary material for: EEG-Based Person Identification during Escalating Cognitive Load
Source: Sensors (Basel). 2022 Sep 21;22(19):7154. doi: 10.3390/s22197154 (PMC9572021; doi:10.3390/s22197154)
Supplement: Supplementary file 1 [file sensors-22-07154-s001.zip]

Archive with 1 entries (1 files):
- sensors-1907902-supplementary.pdf
